# Supplementary material for: Evaluating the Consistency of Subjective Activity Assessments and Their Relation to Cognition in Older Adults
Source: Geriatrics (Basel). 2021 Jul 28;6(3):74. doi: 10.3390/geriatrics6030074 (PMC8395599; doi:10.3390/geriatrics6030074)
Supplement: Supplementary file 1 [file geriatrics-06-00074-s001.zip]

Archive with 1 entries (1 files):
- geriatrics-1271922-supplementary.pdf
